# Supplementary material for: Short- and Long-Term Self-Reported Symptoms in Adolescents Aged 12–19 Years after Vaccination against SARS-CoV-2 Compared to Adolescents Not Vaccinated—A Danish Retrospective Cohort Study
Source: Vaccines (Basel). 2022 Nov 4;10(11):1863. doi: 10.3390/vaccines10111863 (PMC9692356; doi:10.3390/vaccines10111863)
Supplement: Supplementary file 1 [file vaccines-10-01863-s001.zip]

Archive with 1 entries (1 files):
- vaccines-1959739-supplementary.pdf
